# Supplementary material for: Plant defense phenotypes determine the consequences of volatile emission for individuals and neighbors
Source: eLife. 2015 Apr 15;4:e04490. doi: 10.7554/eLife.04490 (PMC4397498; doi:10.7554/eLife.04490)
Supplement: Figure 1—source data 1. — Data are from a single glasshouse experiment. Values for TPS10 (line 10–3) are reported in Schuman et al. (2014). DOI: http://dx.doi.org/10.7554/eLife.04490.004 [file elife-04490-fig1-data1.xlsx]

## Sheet: Fig 1 source data 1
			Jasmonates (ng g FM-1)								GLVs in leaf headspace (percent IS)
Genotype	Treatment	n	JA				JA-Ile				(Z)-Hexen-3-ol					(E)-Hexen-2-ol					(Z)-Hexenyl-3-butyrate					(Z)-Hexenyl-3-isobutyrate					(Z)-Hexenyl-3-propanoate					Combined					Leaf area (cm2)
WT	Control	4	58.3608	±	2.71029	a	5.07068	±	0.173494	a	0.130013	±	0.102319	}	a	—			}	a	—			}	a	—			}	a	—			}	a	0.130013	±	0.102319	}	a	14.3246	±	0.7
	W+W	4	2170.19	±	113.42	cd	239.381	±	13.4496	d	2.34703	±	0.626133			0.795833	±	0.271688			1.52723	±	0.324105			0.175775	±	0.0297036			0.255565	±	0.102224			5.10143	±	0.807263			14.7153	±	0.9
	W+OS	4	3886.61	±	901.686	d	325.996	±	55.4581	d	1.36	±	0.57			0.45	±	0.26			1.42	±	0.26			0.11	±	0.07			0.29	±	0.08			3.63	±	1.14			12.4	±	1
lox2/3	Control	3	56.9523	±	2.73347	a	5.52693	±	0.346831	a	—			}	b	—			}	ab	—			}	b	—			}	ab	—			}	b	—			}	b	15.2745	±	0.5
	W+W	4	656.804	±	86.509	b	69.8523	±	23.7657	b	0.0459294	±	0.0327936			—					—					—					—					0.0459294	±	0.0327936			14.9383	±	1.1
	W+OS	4	1173.74	±	288.163	bc	87.5709	±	20.4297	bc	—					—					—					—					—					—					14.8	±	1.3
lox2/3x TPS10	Control	4	62.9104	±	4.52565	a	5.69088	±	0.483541	a	—			}	b	—			}	b	—			}	b	—			}	b	—			}	b	—			}	b	16.4919	±	1.1
	W+W	4	653.051	±	60.9787	b	97.0087	±	16.3027	bc	0.0832643	±	0.0492639			—					—					—					—					0.0832643	±	0.0492639			14.6787	±	1
	W+OS	4	834.149	±	156.136	b	157.236	±	26.2693	cd	0.01	±	0.01			—					—					—					—					0.01	±	0.01			15.7	±	0.2
a, b, c, d Different letters indicate significant pairwise differences between lines and treatment groups for a vertical category (P<0.05); brackets (}) indicate that a comparison was made among the groups in separate brackets. Phytohormones were ln-transformed and tested by a two-way ANOVAs followed by pairwise Tukey HSD post-hoc tests (JA: genotype F2,27 = 26.86, P < 0.001; treatment F2,27 = 32…
FM, fresh mass; GLVs, green leaf volatiles; IS, internal standard; JA, jasmonic acid; JA-Ile, jasmonoyl isoleucine;W, wounding; W+OS, wounding plus M. sexta OS; —, not detected.
