# Supplementary material for: Plant defense phenotypes determine the consequences of volatile emission for individuals and neighbors
Source: eLife. 2015 Apr 15;4:e04490. doi: 10.7554/eLife.04490 (PMC4397498; doi:10.7554/eLife.04490)
Supplement: Figure 1—source data 2. — Data are from a single glasshouse experiment. DOI: http://dx.doi.org/10.7554/eLife.04490.005 [file elife-04490-fig1-data2.xlsx]

## Sheet: Fig 1 source data 2
		TPS10 products in leaf headspace (percent IS)
Genotype	n	TAB					TBF					Combined					Leaf area (cm2)
WT	4	0.05	±	0.036	}	aTPS	—			}	aTPS	0.05	±	0.036	}	aTPS	15.5	±	0.3	a
lox2/3	4	0.004	±	0.002			—					0.004	±	0.002			21	±	0.7	b
TPS10	4	0.87	±	0.123	}	bTPS	0.563	±	0.07	}	bTPS	1.433	±	0.19	}	bTPS	19.9	±	1.2	b
lox2/3xTPS10	4	0.378	±	0.091			0.219	±	0.053			0.597	±	0.143			20.6	±	1.1	b
a, b Different letters indicate significant differences between lines for a vertical category (P<0.05) in Tukey HSD tests following a significant one-way ANOVA.
} aTPS, } bTPS Indicate significant differences between lines with and without the TPS construct (WT and lox v. TPS and loxTPS, P<0.05) in Wilcoxon rank sum tests for a vertical category (TAB, W8,8 = 1, P = 0.007; TBF, W8,8 = 0, P = 0.009; TAB and TBF combined, W8,8 = 0, P = 0.004); P-values were corrected for multiple testing using the Holm-Bonferroni method. There are no significant pairwise di…
IS, internal standard; TAB, (E)-α-bergamotene; TBF, (E)-β-farnesene; —, not detected.
