# Supplementary material for: Plant defense phenotypes determine the consequences of volatile emission for individuals and neighbors
Source: eLife. 2015 Apr 15;4:e04490. doi: 10.7554/eLife.04490 (PMC4397498; doi:10.7554/eLife.04490)
Supplement: Figure 1—source data 3. — Data are from tissue samples of several pooled leaves per plant from field-grown plants, taken at the end of experimental season two (June 28th). DOI: http://dx.doi.org/10.7554/eLife.04490.006 [file elife-04490-fig1-data3.xlsx]

## Sheet: Table 3 DONE
						GLVs in leaf extracts (percent IS*)												TPS10 products in leaf extracts (percent IS*)												Non-target volatiles in leaf extracts (percent IS*)
Genotype	n	TPI (nmol mg FM-1)				(E)-Hexen-2-al				(Z)-Hexen-3-ol				Combined				TAB				TBF				Combined				Benzyl alcohol			Methyl salicylate			Unidentified monoterpene			D-Limonene			Germacrene A
WT	22	0.2	±	0.034	a	2.35	±	0.38	a	0.28	±	0.03	a	2.62	±	0.39	a	0.0027	±	0.0014	ab	—			a	0.0027	±	0.0014	a	0.107433	±	0.00797257	0.0592775	±	0.00567472	0.0110214	±	0.000957263	0.0791047	±	0.0051508	0.009397	±	0.00162844
lox2/3	9	0.004	±	0.001	b	—			b	0.07	±	0.01	b	0.07	±	0.01	b	—			a	—			ab	—			a	0.105726	±	0.0219366	0.0888991	±	0.0209483	0.0144413	±	0.00259674	0.079757	±	0.00692816	0.0118784	±	0.00390771
TPS10	19	0.334	±	0.053	a	2.34	±	0.43	a	0.33	±	0.03	a	2.66	±	0.42	a	0.0228	±	0.0075	bc	0.0259	±	0.0115	bc	0.0487	±	0.0185	b	0.13216	±	0.00915412	0.0833875	±	0.0122908	0.0105771	±	0.00153316	0.0829156	±	0.00440377	0.011941	±	0.00315292
lox2/3xTPS10	11	0.007	±	0.001	b	—			b	0.07	±	0.01	b	0.07	±	0.01	b	0.0296	±	0.0053	c	0.0467	±	0.0088	c	0.0763	±	0.0132	b	0.102685	±	0.0188314	0.0815661	±	0.0180453	0.0179919	±	0.00216134	0.0746586	±	0.0059757	0.0165517	±	0.00415914
a, b, c Different letters indicate significant differences between lines for a vertical category (corrected P<0.05) in Wilcoxon rank sum tests following significant Kruskal-Wallis tests across all genotypes; P-values were corrected for multiple testing using the Holm-Bonferroni method. Community type and plant position were also tested and found not significant. Where there are no letters, there …
GLVs, green leaf volatiles; IS, internal standard; TPI, trypsin protease inhibitor activity; TAB, (E)-α-bergamotene; TBF, (E)-β-farnesene; —, not detected.
* Normalized to 100 mg FM.
