# Supplementary material for: Plant defense phenotypes determine the consequences of volatile emission for individuals and neighbors
Source: eLife. 2015 Apr 15;4:e04490. doi: 10.7554/eLife.04490 (PMC4397498; doi:10.7554/eLife.04490)
Supplement: Figure 5—source data 1. — DOI: http://dx.doi.org/10.7554/eLife.04490.014 [file elife-04490-fig5-data1.xlsx]

## Sheet: Fig 5 source data 1
				Canopy damage from herbivores (total percent plant-1)
				Specialists on Solanaceae						Lepidopteran spp.					Generalists																	Total
Plant/community type		Genotype	n	T. notatus			Epitrix spp.								Leaf miner sp.			Trimerotropis sp.			Oecanthus sp.			Mite sp.					Thysanoptera sp.
Individuals	WT	WT	12	0.0266667	±	0.00594588	0.00333333	±	0.00142134	0.0183333	±	0.00575159	}	alox	—			—			0.00166667	±	0.00112367	—					—			0.05	±	0.0110782	}	alox
	TPS10	TPS10	12	0.0191667	±	0.00542976	0.00416667	±	0.00416667	0.00916667	±	0.0039807			—			—			0.0025	±	0.00130558	—					—			0.035	±	0.00783349
	lox2/3	lox2/3	12	0.0341667	±	0.00829917	0.0025	±	0.00130558	0.0433333	±	0.00762108	}	blox	—			—			0.00916667	±	0.00829917	0.00166667	±	0.00112367			0.00833333	±	0.00833333	0.0991667	±	0.0291407	}	blox
	lox2/3xTPS10	lox2/3xTPS10	12	0.035	±	0.00645497	0.000833333	±	0.000833333	0.0308333	±	0.00690392			0.000833333	±	0.000833333	—			0.00166667	±	0.00112367	0.0025	±	0.00130558			—			0.0716667	±	0.00705319
Edge plants	WT mono	WT	47	0.0202128	±	0.00328269	0.00276596	±	0.00151166	0.0125532	±	0.0030334	}	alox	—			0.000212766	±	0.000212766	0.00404255	±	0.00154068	0.000212766	±	0.000212766	}	alox	0.0012766	±	0.00108035	0.0412766	±	0.00522055	}	alox
	WT+TPS10 mix	WT	47	0.0217021	±	0.00326616	0.00234043	±	0.000624268	0.016383	±	0.00347351			0.000212766	±	0.000212766	0.00148936	±	0.00109573	0.00191489	±	0.000580145	—					0.000212766	±	0.000212766	0.0442553	±	0.00529207
	TPS10+TPS10 mono	TPS10	48	0.0175	±	0.00263803	0.00375	±	0.00117694	0.0147917	±	0.00475452			0.000208333	±	0.000208333	0.000208333	±	0.000208333	0.00395833	±	0.00151059	0.000208333	±	0.000208333			—			0.040625	±	0.00540395
	lox2/3 mono	lox2/3	47	0.0270213	±	0.00404547	0.000638298	±	0.000360421	0.0378723	±	0.0056324	}	blox	0.000212766	±	0.000212766	0.00234043	±	0.00213366	0.00191489	±	0.000580145	0.00553191	±	0.00255935	}	blox	0.00255319	±	0.00150448	0.0780851	±	0.00756494	}	blox
	lox2/3+lox2/3xTPS10 mix	lox2/3	45	0.0351111	±	0.00578768	0.00266667	±	0.00120605	0.0355556	±	0.00635288			0.000444444	±	0.000310678	—			0.00155556	±	0.000546389	0.00977778	±	0.00471928			0.00111111	±	0.00111111	0.0862222	±	0.00892895
	lox2/3xTPS10+lox2/3xTPS10 mono	lox2/3xTPS10	48	0.031875	±	0.00526477	0.00104167	±	0.000445583	0.0279167	±	0.00460264			—			0.003125	±	0.00230933	0.005625	±	0.00201735	0.00375	±	0.00150722			0.00458333	±	0.00201849	0.0779167	±	0.00790546
Center plants	WT mono	WT	12	0.01	±	0.00389249	0.000833333	±	0.000833333	0.0108333	±	0.00542976	}	alox	—			—			0.00166667	±	0.00112367	—			}	alox	—			0.0233333	±	0.00689019	}	alox
	WT+TPS10 mix	TPS10	12	0.0158333	±	0.00865661	0.000833333	±	0.000833333	0.005	±	0.00417424			—			—			0.00416667	±	0.00148647	—					—			0.0258333	±	0.00972799
	TPS10+TPS10 mono	TPS10	12	0.0133333	±	0.00800883	0.00666667	±	0.00414388	0.01	±	0.00550482			—			0.000833333	±	0.000833333	0.005	±	0.00417424	0.000833333	±	0.000833333			—			0.0366667	±	0.0117637
	lox2/3 mono	lox2/3	12	0.03	±	0.0086164	—			0.0408333	±	0.0106215	}	blox	0.000833333	±	0.000833333	—			0.0025	±	0.00130558	0.0025	±	0.00130558	}	blox	—			0.0766667	±	0.00932034	}	blox
	lox2/3+lox2/3xTPS10 mix	lox2/3xTPS10	12	0.0141667	±	0.00499368	0.000833333	±	0.000833333	0.035	±	0.00980878			—			—			0.00166667	±	0.00112367	0.00666667	±	0.00414388			—			0.0583333	±	0.0122371
	lox2/3xTPS10+lox2/3xTPS10 mono	lox2/3xTPS10	12	0.00833333	±	0.00405144	0.000833333	±	0.000833333	0.0266667	±	0.00762108			0.000833333	±	0.000833333	0.00416667	±	0.00416667	0.00416667	±	0.00416667	0.00416667	±	0.00148647			—			0.0491667	±	0.011577
Statistical comparisons shown were made only within, and not among, the groups bordered by horizontal lines: individuals, edge plants, center plants.
} alox, } blox Indicate significant differences (corrected P<0.05) between plant/community types with and without LOX2/3 expression (WT and TPS10 v. lox2/3 and lox2/3xTPS10 or WT mono, WT mix, and TPS10 mono v. lox2/3 mono, lox2/3 mix, and lox2/3xTPS10 mono, corrected P<0.05) in minimum ANOVA models on arcsin-transformed data (Total) or Wilcoxon rank sum tests (individual herbivores); P-values we…
Lepidopteran spp., combined damage from noctuid spp., geometrid spp., and Manduca spp.: this damage could not always be reliably differentiated.
