# Supplementary material for: Plant defense phenotypes determine the consequences of volatile emission for individuals and neighbors
Source: eLife. 2015 Apr 15;4:e04490. doi: 10.7554/eLife.04490 (PMC4397498; doi:10.7554/eLife.04490)
Supplement: Figure 5—source data 2. — DOI: http://dx.doi.org/10.7554/eLife.04490.015 [file elife-04490-fig5-data2.xlsx]

## Sheet: Fig 5 source data 2
				Canopy damage from herbivores (total percent plant-1)
				Specialists on Solanaceae								Generalists														Total
Plant/community type		Genotype	n	T. notatus			Epitrix spp.					Noctuid spp.					Leaf miner sp.			Trimerotropis sp.			Oecanthus sp.
Individuals	WT	WT	10	0.055	±	0.0189297	0.013	±	0.00422953			0.023	±	0.0129142			—			0.003	±	0.00152753	—			0.094	±	0.0200111	}	alox
	TPS10	TPS10	11	0.0609091	±	0.017027	0.0118182	±	0.00400413			0.00727273	±	0.00449058			—			0.0145455	±	0.00966377	—			0.0945455	±	0.0193233
	lox2/3	lox2/3	11	0.140909	±	0.024138	0.0281818	±	0.00922627			0.0363636	±	0.0118531			0.00181818	±	0.00121967	0.000909091	±	0.000909091	0.000909091	±	0.000909091	0.209091	±	0.026197	}	blox
	lox2/3xTPS10	lox2/3xTPS10	9	0.106667	±	0.0323179	0.0422222	±	0.0173828			0.0177778	±	0.0061864			—			0.00666667	±	0.00552771	—			0.173333	±	0.0371184
Edge plants	WT mono	WT	37	0.0786486	±	0.0112717	0.0182432	±	0.00344528	}	alox	0.00675676	±	0.00297775	}	alox	—			0.00459459	±	0.00299134	—			0.108243	±	0.0114952	}	alox
	WT+TPS10 mix	WT	36	0.0736111	±	0.0093618	0.0166667	±	0.00281718			0.00138889	±	0.00058456			—			0.00666667	±	0.00434613	—			0.0983333	±	0.00990831
	TPS10+TPS10 mono	TPS10	45	0.0802222	±	0.00894703	0.012	±	0.00157634			0.00533333	±	0.00160806			0.000222222	±	0.000222222	0.00288889	±	0.00223883	0.000222222	±	0.000222222	0.100889	±	0.00917739
	lox2/3 mono	lox2/3	16	0.14375	±	0.0277169	0.034375	±	0.0120059	}	blox	0.03125	±	0.00850857	}	blox	0.000625	±	0.000625	0.006875	±	0.00623957	0.003125	±	0.003125	0.22	±	0.0275983	}	blox
	lox2/3+lox2/3xTPS10 mix	lox2/3	30	0.137333	±	0.0297381	0.027	±	0.00505487			0.0416667	±	0.0103622			0.000333333	±	0.000333333	0.00633333	±	0.0027744	0.000666667	±	0.000463206	0.213333	±	0.0316058
	lox2/3xTPS10+lox2/3xTPS10 mono	lox2/3xTPS10	31	0.0990323	±	0.0147987	0.0406452	±	0.0103896			0.0370968	±	0.0102568			—			0.00290323	±	0.00168444	—			0.179677	±	0.0194576
Center plants	WT mono	WT	10	0.092	±	0.0289751	0.018	±	0.00533333			0.006	±	0.00498888	}	alox	—			0.001	±	0.001	0.001	±	0.001	0.118	±	0.0298812	}	alox
	WT+TPS10 mix	TPS10	11	0.138182	±	0.0442271	0.0209091	±	0.00563343			0.00272727	±	0.00140836			—			0.000909091	±	0.000909091	—			0.162727	±	0.0422996
	TPS10+TPS10 mono	TPS10	13	0.0815385	±	0.0213591	0.0130769	±	0.00307692			0.0169231	±	0.0085773			—			0.00461538	±	0.00385895	—			0.116154	±	0.0196944
	lox2/3 mono	lox2/3	7	0.108571	±	0.0289028	0.0142857	±	0.00611678			0.0621429	±	0.0249728	}	blox	0.00142857	±	0.00142857	—			0.00142857	±	0.00142857	0.187857	±	0.0400276	}	blox
	lox2/3+lox2/3xTPS10 mix	lox2/3xTPS10	11	0.16	±	0.038847	0.0127273	±	0.00383546			0.0645455	±	0.0307885			—			0.00636364	±	0.00452724	0.000909091	±	0.000909091	0.244545	±	0.0532125
	lox2/3xTPS10+lox2/3xTPS10 mono	lox2/3xTPS10	10	0.166	±	0.0437213	0.042	±	0.00916515			0.028	±	0.0148922			—			0.005	±	0.005	—			0.241	±	0.0608906
Statistical comparisons were made only within, and not among, the groups bordered by horizontal lines: individuals, edge plants, center plants.
} alox, } blox Indicate significant differences (corrected P<0.05) between plant/community types with and without LOX2/3 expression (WT and TPS10 v. lox2/3 and lox2/3xTPS10 or WT mono, WT mix, and TPS10 mono v. lox2/3 mono, lox2/3 mix, and lox2/3xTPS10 mono, corrected P<0.05) in minimum ANOVA models on arcsin-transformed data (Total) or Wilcoxon rank sum tests (individual herbivores); P-values we…
