# Supplementary material for: Plant defense phenotypes determine the consequences of volatile emission for individuals and neighbors
Source: eLife. 2015 Apr 15;4:e04490. doi: 10.7554/eLife.04490 (PMC4397498; doi:10.7554/eLife.04490)
Supplement: Figure 6—source data 2. — Replicate numbers of lox2/3 and lox2/3xTPS10 plants were not sufficient for this analysis (n ≤ 3 per population type and position). DOI: http://dx.doi.org/10.7554/eLife.04490.017 [file elife-04490-fig6-data2.xlsx]

## Sheet: Fig 6 source data 2
				Herbivores		T. notatus adults		T. notatus nymphs		Epitrix spp. adults		Predators		G. pallens adults		Reduvidae adults		Spiders
Genotype	Type	Position	n	Total	Median	Total	Median	Total	Median	Total	Median	Total	Median	Total	Median	Total	Median	Total	Median
WT	Individual		6	88	12	23	4	10	1	10	0	1	0	1	0	0	0	1	0
	WT mono	Edge	8	62	7	8	1	16	1	8	0	2	0	1	0	1	0	0	0
	WT mono	Center	4	22	5	5	1	5	1	2	0	4	1	2	0.5	0	0	1	0
	WT+TPS10 mix	Edge	6	52	6	12	1.5	14	1.5	0	0	1	0	1	0	0	0	0	0
TPS10	Individual		6	53	8	4	0	8	0	2	0	1	0	1	0	0	0	0	0
	TPS10 mono	Edge	7	37	2	13	0	4	0	3	0	3	0	1	0	0	0	2	0
	TPS10 mono	Center	5	51	2	11	0	14	1	1	0	0	0	0	0	0	0	0	0
	WT+TPS10 mix	Center	6	28	4	6	1	8	1	0	0	1	0	1	0	0	0	0	0
