# Supplementary material for: Plant defense phenotypes determine the consequences of volatile emission for individuals and neighbors
Source: eLife. 2015 Apr 15;4:e04490. doi: 10.7554/eLife.04490 (PMC4397498; doi:10.7554/eLife.04490)
Supplement: Figure 6—source data 1. — DOI: http://dx.doi.org/10.7554/eLife.04490.018 [file elife-04490-fig6-data1.xlsx]

## Sheet: Fig 6 source data 1
		Herbivores	0		T. notatus adults	0	T. notatus nymphs	0	Epitrix spp. adults	0	Predators	0	G. pallens adults	0	Reduvidae adults	0	Spiders	0
Genotype	n	Total	Median		Total	Median	Total	Median	Total	Median	Total	Median	Total	Median	Total	Median	Total	Median
WT	24	113	4	a	48	1.5	45	1	20	0	8	0	5	0	1	0	2	0
TPS10	24	74	2	bc	34	0	34	1	6	0	5	0	3	0	0	0	2	0
lox2/3	12	69	6	ab	18	1.5	27	0	19	0	14	0.5	4	0	0	0	4	0
lox2/3xTPS10	12	24	1	c	10	0.5	4	0	10	0	4	0	2	0	0	0	2	0
