# Supplementary material for: Plant defense phenotypes determine the consequences of volatile emission for individuals and neighbors
Source: eLife. 2015 Apr 15;4:e04490. doi: 10.7554/eLife.04490 (PMC4397498; doi:10.7554/eLife.04490)
Supplement: Figure 8—source data 1. — It should be kept in mind that plants in the season one analysis were at an earlier stage of growth and flowering, for example, had about 10% as many flowers as plants in the season 2 analysis; for an analysis of flowering at similar stages, see Figure 7. Significant p-values and factors are given in bold, while p-values and factors marked in grey and in bold are marginal, but are required in the minimal model because their removal resulted in poorer (higher) AIC values. Other non-significant factors remained in models because they were the least insignificant factor (if only one factor remained), or because they are dependent on other factors which are significant or required. DOI: http://dx.doi.org/10.7554/eLife.04490.021 [file elife-04490-fig8-data1.xlsx]

## Sheet: Final_doublechecked
Data set				Minimal model
Plant group	Factors tested	Measurement	Season	Model	Factor	df		Test statistic		P
Individuals	- LOX2/3 deficiency - TPS10 expression - Interaction LOX2/3 deficiency, TPS10 expression	Plant height (cm)	One	Log transformation, ANOVA	LOX2/3 deficiency		1	F =	3.674	0.0616
					TPS10 expression		1	F =	1.928	0.1718
					Residuals		45
			Two	ANOVA	LOX2/3 deficiency		1	F =	1.701	0.2
					Residuals		40
		Flower number	One	GLM, Poisson distribution	(Intercept)			z =	8.369	<0.0001
					LOX2/3 deficiency			z =	0.824	0.4099
					TPS10 expression			z =	-2.422	0.0154
					LOX2/3 deficiency: TPS10 expression			z =	1.589	0.112
						Null	47
						Residual	44
			Two	GLM, Poisson distribution	(Intercept)			z =	90.49	<0.0001
					LOX2/3 deficiency			z =	-4.637	<0.0001
					TPS10 expression			z =	-11.83	<0.0001
					LOX2/3deficiency: TPS10 expression			z =	10.04	<0.0001
						Null	41
						Residual	38
Edge plants: all	- LOX2/3 deficiency - TPS10 expression - Interaction LOX2/3 deficiency, TPS10 expression	Plant height (cm)	One	LME	(Intercept)		213	t =	18.66	<0.0001
					LOX2/3 deficiency		69	t =	3.119	0.0026
					TPS10 expression		69	t =	-1.719	0.0901
			Two	LME	(Intercept)		105	t =	25.1383	<0.0001
					TPS10 expression		74	t =	-1.52854	0.1306
		Flower number	One	GLMM, Poisson distribution	(Intercept)			z =	11.129	<0.0001
					LOX2/3 deficiency			z =	3.324	0.000886
					TPS10 expression			z =	-2.039	0.041409
						Observations	285
						Groups	72
			Two	Sqrt transformation, LME	(Intercept)		104	t =	15.0786	<0.0001
					LOX2/3 deficiency		104	t =	-1.25307	0.213
Edge plants: WT, lox2/3	- LOX2/3 deficiency - Population type (mono- or mixed culture) - Interaction LOX2/3 deficiency, mono- or mixed culture	Plant height (cm)	One	LME	(Intercept)		143	t =	19.2323	<0.0001
					LOX2/3 deficiency		46	t =	3.54663	0.0009
			Two	LME	(Intercept)		61	t =	18.6799	<0.0001
					LOX2/3 deficiency		61	t =	-0.819445	0.4157
		Flower number	One	GLMM, Poisson distribution	(Intercept)			z =	13.52	<0.0001
					LOX2/3 deficiency			z =	3.266	0.00109
						Observations	191
						Groups	48
			Two	Sqrt transformation, LME	(Intercept)		61	t =	11.3678	<0.0001
					LOX2/3 deficiency		61	t =	-0.847671	0.3999
Center plants: all	- LOX2/3 deficiency - TPS10 expression - Interaction LOX2/3 deficiency, TPS10 expression	Plant height (cm)	One	ANOVA	LOX2/3 deficiency		1	F =	2.2	0.142
					Residuals		70
			Two	ANOVA	TPS10 expression		1	F =	4.891	0.0316
					Residuals		50
		Flower number	One	GLM, Poisson distribution	(Intercept)			z =	17.058	<0.0001
					LOX2/3 deficiency			z =	3.877	0.000106
						Null	71
						Residual	70
			Two	Sqrt transformation, ANOVA	TPS10 expression		1	F =	4.739	0.0342
					Residuals		50
Center plants: TPS10, lox2/3xTPS10	- LOX2/3 deficiency - Population type (mono- or mixed culture) - Interaction LOX2/3 deficiency, mono- or mixed culture	Plant height (cm)	One	ANOVA	LOX2/3 deficiency		1	F =	1.46	0.233
					Residuals		46
			Two	ANOVA	Population type		1	F =	1.785	0.19
					Residuals		37
		Flower number	One	GLM, Poisson distribution	(Intercept)			z =	12.467	<0.0001
					LOX2/3 deficiency			z =	0.792	0.4285
					Population type3Mixed culture			z =	-1.563	0.1181
					LOX2/3 deficiency:Population type3Mixed culture			z =	1.676	0.0938
						Null	47
						Residual	44
			Two	Sqrt transformation, ANOVA	Population type		1	F =	1.298	0.262
					Residuals		37
Individuals and monocultures	- LOX2/3 deficiency - TPS10 expression - Plant position (individual, edge, center) - Interaction LOX2/3 deficiency, TPS10 expression - Interaction LOX2/3 deficiency, plant position - Interaction TPS10 expression, plant position - Interaction LOX2/3 deficiency, TPS10 expression, plant position	Plant height (cm)	One	LME	(Intercept)		93	t =	10.3183	<0.0001
					LOX2/3 deficiency		93	t =	2.43394	0.0168
					Plant type2Edge		47	t =	0.212126	0.8329
					Plant type3Center		47	t =	-0.613811	0.5423
					TPS10 expression		93	t =	-1.62479	0.1076
					Plant type2Edge:TPS10 expression		47	t =	0.746785	0.4589
					Plant type3Center:TPS10 expression		47	t =	1.91909	0.0611
						Observations	147
						Groups	96
			Two	LME	(Intercept)			t =	23.1244	<0.0001
					TPS10 expression			t =	-2.2609	0.0261
						Observations	122
						Groups	94
		Flower number	One	GLMM, Poisson distribution	(Intercept)			z =	3.409	0.000653
					LOX2/3 deficiency			z =	2.692	0.007093
					Plant type2Edge			z =	1.657	0.097587
					Plant type3Center			z =	2.435	0.014873
						Observations	147
						Groups	96
			Two	LME	(Intercept)		90	t =	10.4444	<0.0001
					TPS10 expression		90	t =	-2.72039	0.0078
					Plant type2Edge		26	t =	-2.10495	0.0451
					Plant type3Center		26	t =	-0.758892	0.4547
					LOX2/3 deficiency		90	t =	-1.47655	0.1433
					LOX2/3deficiency: TPS10 expression		90	t =	1.52674	0.1303
						Observations
						Groups
Key: df, degrees of freedom; GLM, generalized linear model; GLMM, generalized linear mixed-effects model; LME, linear mixed-effects model; Sqrt transformation, square root transformation
