# Supplementary material for: Plant defense phenotypes determine the consequences of volatile emission for individuals and neighbors
Source: eLife. 2015 Apr 15;4:e04490. doi: 10.7554/eLife.04490 (PMC4397498; doi:10.7554/eLife.04490)
Supplement: Figure 11—source data 1. — DOI: http://dx.doi.org/10.7554/eLife.04490.026 [file elife-04490-fig11-data1.xlsx]

## Sheet: Fig 11 source data 1
			Eggs			Larvae			Eggs and larvae, total
Plant/community type		Genotype	No. predated	No. not predated	Percent predated	No. predated	No. not predated	Percent predated	No. predated	No. not predated	n	Percent predated
Edge plants	WT mono	WT	4	21	0.16	12	14	0.461538	16	35	51	0.313725	a
	WT+TPS10 mix	WT	2	17	0.105263	6	14	0.3	8	31	39	0.205128	a
	TPS+TPS mono	TPS10	5	17	0.227273	10	12	0.454545	15	29	44	0.340909	a
	lox2/3 mono	lox2/3	2	14	0.125	3	13	0.1875	5	27	32	0.15625	a
	lox2/3+lox2/3xTPS10 mix	lox2/3	1	10	0.0909091	4	7	0.363636	5	17	22	0.227273	ab
	lox2/3xTPS+lox2/3xTPS10 mono	lox2/3xTPS10	5	9	0.357143	7	7	0.5	12	16	28	0.428571	b
Center plants	WT mono	WT	4	10	0.285714	9	5	0.642857	13	15	28	0.464286	a
	WT+TPS10 mix	TPS10	6	13	0.315789	9	11	0.45	15	24	39	0.384615	a
	TPS10+TPS10 mono	TPS10	0	16	0	4	13	0.235294	4	29	33	0.121212	b
	lox2/3 mono	lox2/3	1	3	0.25	0	4	0	1	7	8	0.125	a
	lox2/3+lox2/3xTPS10 mix	lox2/3xTPS10	0	11	0	5	6	0.454545	5	17	22	0.227273	a
	lox2/3xTPS10+lox2/3xTPS10 mono	lox2/3xTPS10	1	7	0.125	2	6	0.25	3	13	16	0.1875	a
Statistical comparisons were made only within, and not among, the groups bordered by horizontal dotted and solid lines (e.g. within the group WT mono, WT+TPS10 mix, and TPS10 mono).
a, b Different letters indicate significant differences (corrected P<0.05) between community types within a group in Fisher's exact tests; P-values were corrected for multiple testing using the Holm-Bonferroni method.
No., number
